# Supplementary material for: A CNL protein forms an NLR pair with NRCX to modulate plant immunity
Source: Stress Biol. 2025 Sep 3;5(1):55. doi: 10.1007/s44154-025-00245-6 (PMC12405136; doi:10.1007/s44154-025-00245-6)
Supplement: Supplementary file 8 — Additional file 8: Table S1. List of primers in this article. [file 44154_2025_245_MOESM8_ESM.xlsx]

## Sheet: Primers
Vector gene primers	Primer sequences	Purpose
1300HA-NRCX-F	CACGGGGGACGAGCTCGGTACCATGGCGGATACAGCAGTGGA	Overexpression
1300HA-NRCX-R	GAACATCGTATGGGTAGTCGACGAGATCGGGAGGGAAGATGG	Overexpression
1300HA-NARY-F	CACGGGGGACGAGCTCGGTACCATGGCGAAACTAGCCCTCGT	Overexpression
1300HA-NARY-R	GAACATCGTATGGGTAGTCGACCGAAGCCTTTCTACAAATGA	Overexpression
1300HA-NARY-TAA-R	GAACATCGTATGGGTAGTCGACTTACGAAGCCTTTCTACAAATGA	Overexpression
1300HA-NARYVHV-F1	CACGGGGGACGAGCTCGGTACCATGGCGAAACTAGCCCTCGT	Overexpression
1300HA-NARYVHV-R1	CTCCCATTAGGACATGAACATGGCAAGACTTGAGC	Overexpression
1300HA-NARYVHV-F2	GTCTTGCCATGTTCATGTCCTAATGGGAGATATGTG	Overexpression
1300HA-NARYVHV-R2	GAACATCGTATGGGTAGTCGACCGAAGCCTTTCTACAAATGA	Overexpression
1300HA-NARYVHD-F1	CACGGGGGACGAGCTCGGTACCATGGCGAAACTAGCCCTCGT	Overexpression
1300HA-NARYVHD-R1	CTCCCATTAGGTCATGAACATGGCAAGACTTGAGC	Overexpression
1300HA-NARYVHD-F2	GTCTTGCCATGTTCATGACCTAATGGGAGATATGTG	Overexpression
1300HA-NARYVHD-R2	GAACATCGTATGGGTAGTCGACCGAAGCCTTTCTACAAATGA	Overexpression
1300HA-NARYVRD-F1	CACGGGGGACGAGCTCGGTACCATGGCGAAACTAGCCCTCGT	Overexpression
1300HA-NARYVRD-R1	CTCCCATTAGGTCACGAACATGGCAAGACTTGAGC	Overexpression
1300HA-NARYVRD-F2	GTCTTGCCATGTTCGTGACCTAATGGGAGATATGTG	Overexpression
1300HA-NARYVRD-R2	GAACATCGTATGGGTAGTCGACCGAAGCCTTTCTACAAATGA	Overexpression
1300HA-NRC3EDV-F1	CACGGGGGACGAGCTCGGTACCATGGCAGATGTAGCAGCAGA	Overexpression
1300HA-NRC3EDV-R1	CTCTTGTCCACACATCATCTAAAACAA	Overexpression
1300HA-NRC3EDV-F2	TTGTTTTAGATGATGTGTGGACAAGAG	Overexpression
1300HA-NRC3EDV-R2	GAACATCGTATGGGTAGTCGACCAATCCGAGATCTGGAGGAA	Overexpression
1300HA-NRC3LVG-F1	CACGGGGGACGAGCTCGGTACCATGGCAGATGTAGCAGCAGA	Overexpression
1300HA-NRC3LVG-R1	GCAGAACTCATGCAACATTCCAACAAGACGACATG	Overexpression
1300HA-NRC3LVG-F2	CATGTCGTCTTGTTGGAATGTTGCATGAGTTCTGC	Overexpression
1300HA-NRC3LVG-R2	GAACATCGTATGGGTAGTCGACCAATCCGAGATCTGGAGGAA	Overexpression
1300HA-NRC3EDV+LVG-F1	CACGGGGGACGAGCTCGGTACCATGGCAGATGTAGCAGCAGA	Overexpression
1300HA-NRC3EDV+LVG-R1	CTCTTGTCCACACATCATCTAAAACAA	Overexpression
1300HA-NRC3EDV+LVG-F2	TTGTTTTAGATGATGTGTGGACAAGAG	Overexpression
1300HA-NRC3EDV+LVG-R2	GCAGAACTCATGCAACATTCCAACAAGACGACATG	Overexpression
1300HA-NRC3EDV+LVG-F3	CATGTCGTCTTGTTGGAATGTTGCATGAGTTCTGC	Overexpression
1300HA-NRC3EDV+LVG-R3	GAACATCGTATGGGTAGTCGACCAATCCGAGATCTGGAGGAA	Overexpression
1300Myc-NARY-F	CGGGGGACGAGCTCGGTACCATGGCGAAACTAGCCCTCGT	Overexpression
1300Myc-NARY-R	GCGCGCCCACCCTTGGATCCCGAAGCCTTTCTACAAATGA	Overexpression
1300flag-NRCX-F	CACGGGGGACGAGCTCGGTACCATGGCGGATACAGCAGTGGACT	Overexpression
1300flag-NRCX-R	CATGGTCTTTGTAGTCGTCGACGAGATCGGGAGGGAAGATGG	Overexpression
cLUC-NRCX-F	gcgtcccggggcggtaccATGGCGGATACAGCAGTGGACT	Overexpression
cLUC-NRCX-R	gaaagctctgcaggtcgacGAGATCGGGAGGGAAGATGG	Overexpression
nLUC-NRCX-CC-F	ACGGGGGACGAGCTCGGTACCATGGCGGATACAGCAGTGGA	Overexpression
nLUC-NRCX-CC-R	AACATCGTATGGGTAGTCGACTCTGATCAGTTCCTGATCCTTGACG	Overexpression
nLUC-NRCX-NBC-F	ACGGGGGACGAGCTCGGTACCATGGCGAAGGTTCCCCTACC	Overexpression
nLUC-NRCX-NBC-R	AACATCGTATGGGTAGTCGACGTGTAACATATCATGTACGCGACACG	Overexpression
nLUC-NRCX-LRR-F	ACGGGGGACGAGCTCGGTACCATGGCGGAGTTCTGTAGGCTT	Overexpression
nLUC-NRCX-LRR-R	AACATCGTATGGGTAGTCGACGAGATCGGGAGGGAAGATGG	Overexpression
nLUC-NARY-F	cgggggacgagctcggtaccATGGCGAAACTAGCCCTCGT	Overexpression
nLUC-NARY-R	GAACATCGTATGGGTAgtcgacCGAAGCCTTTCTACAAATG	Overexpression
cLUC-NARY-CC-F	ACGGGGGACGAGCTCGGTACCATGGCGAAACTAGCCCTCG	Overexpression
cLUC-NARY-CC-R	CGCGTACGAGATCTGGTCGACTTGCCTCCATTGTTGACAGTTG	Overexpression
cLUC-NARY-NBC-F	ACGGGGGACGAGCTCGGTACCATGGCGAACATTGCATACAAGCAAG	Overexpression
cLUC-NARY-NBC-R	CGCGTACGAGATCTGGTCGACTCCCATTAGTCCAACAAGATGGC	Overexpression
cLUC-NARY-LRR-F	ACGGGGGACGAGCTCGGTACCATGGCGGATATGTGCCTCTCA	Overexpression
cLUC-NARY-LRR-R	CGCGTACGAGATCTGGTCGACCGAAGCCTTTCTACAAATGATTTCG	Overexpression
AD-NRCX-F	CGTACCAGATTACGCTCATATGATGGCGGATACAGCAGTGG	Overexpression
AD-NRCX-R	TTCACTGGCCTCCATGGCCATATGGAGATCGGGAGGGAAGATGG	Overexpression
AD-NRCX-CC-F	CGTACCAGATTACGCTCATATGATGGCGGATACAGCAGTGG	Overexpression
AD-NRCX-CC-R	GAATTCACTGGCCTCCATGGCTCTGATCAGTTCCTGATCCTTG	Overexpression
AD-NRCX-NBC-F	CGTACCAGATTACGCTCATATGGCGAAGGTTCCCCTACCGGAGGAAG	Overexpression
AD-NRCX-NBC-R	GTGGAATTCACTGGCCTCCATGGCCGTGTAACATATCATGTACGCGAC	Overexpression
AD-NRCX-LRR-F	GTACCAGATTACGCTCATATGGCGGAGTTCTGTAGGCTTGAAGC	Overexpression
AD-NRCX-LRR-R	TTCACTGGCCTCCATGGCCATATGGAGATCGGGAGGGAAGATGG	Overexpression
BD-NARY-F	CTCAGAGGAGGACCTGCATATGATGGCGAAACTAGCCCTC	Overexpression
BD-NARY-R	CGGCCTCCATGGCCATATGCGAAGCCTTTCTACAAATG	Overexpression
BD-NARY-CC-F	CTCAGAGGAGGACCTGCATATGATGGCGAAACTAGCCCTC	Overexpression
BD-NARY-CC-R	CGGCCTCCATGGCCATATGTTGCCTCCATTGTTGACAGTTG	Overexpression
BD-NARY-NBC-F	CTCAGAGGAGGACCTGCATATGGCGAACATTGCATACAAGCAAGACG	Overexpression
BD-NARY-NBC-R	GGAATTCGGCCTCCATGGCCATATGTCCCATTAGTCCAACAAGATGG	Overexpression
BD-NARY-LRR-F	CTCAGAGGAGGACCTGCATATGGCGGATATGTGCCTCTCAAAAGCGG	Overexpression
BD-NARY-LRR-R	CGGCCTCCATGGCCATATGCGAAGCCTTTCTACAAATG	Overexpression
TRV-PN1a-F	TAAGGTTACCGAATTCATGGATACTCAATTAGATAG	VIGS
TRV-PN1a-R	TCGGGACATGCCCGGGTTTGCATTCGAGAATTTTAA	VIGS
TRV-PN1b-F	TAAGGTTACCGAATTCATGGATACTCAATTAGATAG	VIGS
TRV-PN1b-R	TCGGGACATGCCCGGGTTTGCATTCGAGAATTTTAA	VIGS
TRV-PN2a-F	TAAGGTTACCGAATTCAAGCATTCGGACACAAGTTG	VIGS
TRV-PN2a-R	TCGGGACATGCCCGGGTTTTGAAGATTGGGAAACCT	VIGS
TRV-PN2b-F	TAAGGTTACCGAATTCTGTTCTGGAGTGCTCCTTGA	VIGS
TRV-PN2b-R	TCGGGACATGCCCGGGATCTGACAAAATTGTTTCAA	VIGS
TRV-NRCX-F	TAAGGTTACCGAATTCATGGCGGATACAGCAGTGGA	VIGS
TRV-NRCX-R	TCGGGACATGCCCGGGTGATCGTCAAATTGAATGTG	VIGS
TRV-NARY-F	TAAGGTTACCGAATTCCAGCGGATGCTAACAACAGA	VIGS
TRV-NARY-R	TCGGGACATGCCCGGGTATGCAATGTTTTGCCTCCA	VIGS
TRV-X/Y-F1	TAAGGTTACCGAATTCATGGCGGATACAGCAGTGGA	VIGS
TRV-X/Y-R1	GTTGTTAGCATCCGCTGTGATCGTCAAATTGAA	VIGS
TRV-X/Y-F2	TTCAATTTGACGATCACAGCGGATGCTAACAAC	VIGS
TRV-X/Y-R2	TCGGGACATGCCCGGGTATGCAATGTTTTGCCTCCA	VIGS
qEF1a-F	AGAGGCCCTCAGACAAAC	qPCR
qEF1a-R	TAGGTCCAAAGGTCACAA	qPCR
qPR1-F	GTGGACACTATACTCAGGTG	qPCR
qPR1-R	TCCAACTTGGAATCAAAGGG	qPCR
qNRCX-F	AGAAAGGGACTGGCACCAAG	qPCR
qNRCX-R	GGCGATCCACAATCGGACTA	qPCR
qNARY-F	CGAGCTCTGCTAGATAGATCAG	qPCR
qNARY-R	GCATGTAGAAGTGCGTATTCAG	qPCR
qPN1a-F	AACCCGAGACACGGATTTGC	qPCR
qPN1a-R	ACTGTCGAAAGCATGCCAAC	qPCR
qPN1b-F	GTCGTTCGCATGGAATCAGC	qPCR
qPN1b-R	TGGTGCTCAAGTTCACTCCC	qPCR
qPN2a-F	AGATCCGATGCCACGTCAAA	qPCR
qPN2a-R	TGCCATGACCTACGTCTTCA	qPCR
qPN2b-F	AATAGCAGGACTGCCCAACC	qPCR
qPN2b-R	AGTCACTCGCTGCAACATCA	qPCR
CRISPR-X-F	ATGGCGGATACAGCAGTGGAC	Mutant site detection
CRISPR-X-R	GATCAGTTCCTGATCCTTGAC	Mutant site detection
CRISPR-Y-F	ATGGCGAAACTAGCCCTCGTC	Mutant site detection
CRISPR-Y-R	CACTAAGGCCCCATATAGGAA	Mutant site detection
